# Supplementary material for: Variations in COVID-19 Vaccine Attitudes and Acceptance among Refugees and Lebanese Nationals Pre- and Post-Vaccine Rollout in Lebanon
Source: Vaccines (Basel). 2022 Sep 15;10(9):1533. doi: 10.3390/vaccines10091533 (PMC9501461; doi:10.3390/vaccines10091533)
Supplement: Supplementary file 1 [file vaccines-10-01533-s001.zip]

Archive with 1 entries (1 files):
- vaccines-1904858-supplementary.pdf
